# Supplementary material for: Risks of Leukemia in Various Industrial Groups in Korea: A Retrospective National Cohort Study
Source: Int J Environ Res Public Health. 2023 Jan 9;20(2):1187. doi: 10.3390/ijerph20021187 (PMC9859428; doi:10.3390/ijerph20021187)
Supplement: Supplementary file 1 [file ijerph-20-01187-s001.zip › Supplementary Table S1.xlsx]

## Sheet: Sheet1
KSIC code (No.)	Classification of industry	Expected	Observed	SIR (95% CI)
301	Manufacture of motor vehicles and engines for motor vehicles	34	49	1.44 (1.06-1.90)
452	Sale of motor vehicle parts and accessories	6.572	13	1.98 (1.05-3.38)
961	Personal care services	2.187	6	2.74 (1.01-5.97)
311	Building of ships and boats	24.54	35	1.43 (0.99-1.98)
411	Building construction	64.129	79	1.23 (0.98-1.54)
869	Other human health activities	1.662	5	3.01 (0.98-7.02)
291	Manufacture of general purpose machinery	19.933	29	1.45 (0.97-2.09)
292	Manufacture of special-purpose machinery	19.343	28	1.45 (0.96-2.09)
339	Other manufacturing	228.202	247	1.08 (0.95-1.23)
491	Transport via railways	9.668	16	1.65 (0.95-2.69)
681	Real estate activities with own or leased property	71.437	85	1.19 (0.95-1.47)
529	Support activities for transportation	112.559	120	1.07 (0.88-1.27)
423	Electrical and communication works	13.348	19	1.42 (0.86-2.22)
461	Wholesale on a fee or contract basis	24.511	30	1.22 (0.83-1.75)
467	Other specialized wholesale	30.881	36	1.17 (0.82-1.61)
471	Retail sale in non-specialized stores	56.626	60	1.06 (0.81-1.36)
682	Real estate activities on a fee or contract basis	34.288	39	1.14 (0.81-1.55)
204	Manufacture of other chemical products	9.535	14	1.47 (0.80-2.46)
320	Manufacture of furniture	5.242	9	1.72 (0.79-3.26)
612	Telecommunications	17.561	22	1.25 (0.79-1.90)
872	Non-residential welfare facilities	33.278	37	1.11 (0.78-1.53)
171	Manufacture of pulp, paper and paperboard	6.252	10	1.60 (0.77-2.94)
381	Waste collection	1.421	4	2.81 (0.77-7.21)
641	Banking and savings institutions	78.761	77	0.98 (0.77-1.22)
852	Secondary education	7.224	11	1.52 (0.76-2.72)
107	Manufacture of other food products	19.427	23	1.18 (0.75-1.78)
181	Printing and service activities related to printing	20.563	24	1.17 (0.75-1.74)
351	Electric power generation, transmission and distribution	20.613	23	1.12 (0.71-1.67)
721	Architectural, engineering and related technical services	25.028	27	1.08 (0.71-1.57)
949	Other membership organizations	46.157	45	0.97 (0.71-1.30)
969	Other personnal service activities	31.017	32	1.03 (0.71-1.46)
412	Heavy and civil engineering construction	32.335	33	1.02 (0.70-1.43)
862	Medical and dental practice activities	48.338	46	0.95 (0.70-1.27)
478	Retail sale in other goods in specialized stores	27.067	28	1.03 (0.69-1.50)
631	Data processing, hosting and related activities; web portals	13.315	16	1.20 (0.69-1.95)
861	Hospital activities	24.816	26	1.05 (0.68-1.54)
259	Manufacture of other fabricated metal products; metalworking service activities	16.642	18	1.08 (0.64-1.71)
303	Manufacture of parts and accessories for motor vehicles(new products)	35.437	33	0.93 (0.64-1.31)
841	Executive, legislative and general government support	12.173	14	1.15 (0.63-1.93)
751	Activities of employment placement agencies and provision of human resources	12.354	14	1.13 (0.62-1.90)
132	Weaving of textiles and manufacture of textile products	10.852	12	1.11 (0.57-1.93)
201	Manufacture of basic chemicals	13.456	14	1.04 (0.57-1.75)
651	Insurance	9.676	11	1.14 (0.57-2.03)
620	Computer programming, consultancy and related activities	14.905	15	1.01 (0.56-1.66)
759	Other business support services	50.947	40	0.79 (0.56-1.07)
382	Waste treatment and disposal services	1.118	3	2.68 (0.55-7.84)
281	Manufacture of electric motors, generators, transformers and electricity distribution and control apparatus	10.387	11	1.06 (0.53-1.89)
512	Freight air transport	1.174	3	2.56 (0.53-7.47)
711	Legal services	13.228	13	0.98 (0.52-1.68)
871	Residential welfare facilities	7.897	9	1.14 (0.52-2.16)
265	Manufacture of electronic video and audio equipment	27.104	22	0.81 (0.51-1.23)
131	Spinning of textiles and processing of threads and yarns	4.382	6	1.37 (0.50-2.98)
251	Manufacture of structural metal products, tanks, reservoirs and steam generators	11.028	11	1.00 (0.50-1.78)
501	Sea and coastal water transport	6.962	8	1.15 (0.50-2.26)
241	Manufacture of basic iron and steel	18.855	16	0.85 (0.49-1.38)
472	Retail sale of foods, beverages and tobacco in specialized stores	3.387	5	1.48 (0.48-3.45)
139	Manufacture of other made-up textile articles, except apparel	6.032	7	1.16 (0.47-2.39)
424	Building completion and finishing	14.765	13	0.88 (0.47-1.51)
465	Wholesale of machinery, equipment and supplies	15.189	13	0.86 (0.46-1.46)
602	Television broadcasting	1.334	3	2.25 (0.46-6.57)
851	Pre-primary and primary education	32.249	23	0.71 (0.45-1.07)
712	Accounting, bookkeeping and auditing activities; tax consultancy	12.979	11	0.85 (0.42-1.52)
856	Other educational institutes	14.624	12	0.82 (0.42-1.43)
463	Wholesale of food, beverages and tobaccos	10.038	9	0.90 (0.41-1.70)
264	Manufacture of communication and broadcasting apparatuses	5.541	6	1.08 (0.40-2.36)
464	Wholesale of household goods	13.566	11	0.81 (0.40-1.45)
561	Restaurants and mobile food service activities	30.176	20	0.66 (0.40-1.02)
742	Cleaning and pest control services of building and industrial facilities	12.007	10	0.83 (0.40-1.53)
239	Manufacture of other non-metallic mineral products	5.711	6	1.05 (0.39-2.29)
912	Amusement parks and other recreation activities	19.403	14	0.72 (0.39-1.21)
477	Retail sale of fuels	5.78	6	1.04 (0.38-2.26)
982	Undiferentiated service-producing activities of private households for own use	10.756	9	0.84 (0.38-1.59)
242	Manufacture of basic precious and non-ferrous metals	4.421	5	1.13 (0.37-2.64)
312	Manufacture of railway locomotives and rolling stock	1.694	3	1.77 (0.37-5.18)
426	Renting of construction machinery and equipment with operator	2.956	4	1.35 (0.37-3.46)
492	Passenger land transport, except transport via railways	14.716	11	0.75 (0.37-1.34)
421	Site preparation and construction of foundation works and structures	15.868	11	0.69 (0.35-1.24)
713	Advertising	4.598	5	1.09 (0.35-2.54)
952	Maintenance and repair services of motor vehicles and motorcycles	7.99	7	0.88 (0.35-1.81)
151	Manufacture of leather, luggage and similar products	1.823	3	1.65 (0.34-4.81)
283	Manufacture of insulated wires and cables	3.243	4	1.23 (0.34-3.16)
232	Manufacture of refractory and non-refractory ceramic products	0.726	2	2.75 (0.33-9.95)
661	Activities auxiliary to financial service activities	3.264	4	1.23 (0.33-3.14)
261	Manufacture of semiconductor	3.365	4	1.19 (0.32-3.04)
262	Manufacture of electronic components	15.383	10	0.65 (0.31-1.20)
591	Motion picture, video and broadcast programme activities	2.027	3	1.48 (0.31-4.33)
551	General accommodation and accommodation with cooking facilities	11.562	8	0.69 (0.30-1.36)
741	Combined facilities support activities	9.381	7	0.75 (0.30-1.54)
383	Dismantling and sorting recoverable materials; materials recovery	2.114	3	1.42 (0.29-4.15)
474	Retail sale of textiles, clothing, footwear and leather goods	5.689	5	0.88 (0.29-2.05)
475	Retail sale of other household equipment	7.643	6	0.79 (0.29-1.71)
243	Casting of metals	6.045	5	0.83 (0.27-1.93)
911	Sports services	4.047	4	0.99 (0.27-2.53)
202	Manufacture of plastics and synthetic rubber in primary forms	11.285	7	0.62 (0.25-1.28)
353	Steam, chilled or hot water and air conditioning supply	0.1	1	10.00 (0.25-55.72)
855	General educational institutes	6.598	5	0.76 (0.25-1.77)
639	Other information service activities	6.642	5	0.75 (0.24-1.76)
112	Manufacture of ice and non-alcoholic beverages; production of mineral waters	1.075	2	1.86 (0.23-6.72)
990	Activities of extraterritorial organizations and bodies	5.116	4	0.78 (0.21-2.00)
701	Research and experimental development on natural sciences and engineering	1.185	2	1.69 (0.20-6.10)
233	Manufacture of cement, lime, plaster and its products	3.271	3	0.92 (0.19-2.68)
032	Aquaculture and services incidental to fishing and aquaculture	1.328	2	1.51 (0.18-5.44)
103	Processing and preserving of fruit and vegetables	1.333	2	1.50 (0.18-5.42)
222	Manufacture of plastics products	9.015	5	0.55 (0.18-1.29)
051	Mining of coal and lignite	3.557	3	0.84 (0.17-2.46)
332	Manufacture of musical instruments	0.148	1	6.76 (0.17-37.65)
014	Services incidental to growing of crops and raising of animals	1.527	2	1.31 (0.16-4.73)
360	Water supply	1.526	2	1.31 (0.16-4.73)
494	Couriers and messengers activities	0.156	1	6.41 (0.16-35.72)
863	Public health centers	4.184	3	0.72 (0.15-2.10)
493	Freight transport by road	4.417	3	0.68 (0.14-1.98)
951	Maintenance and repair services of computers and communication equipment	4.378	3	0.69 (0.14-2.00)
352	Manufacture of gas; distribution of gaseous fuel through mains	1.838	2	1.09 (0.13-3.93)
845	Compulsory social security activities	0.196	1	5.10 (0.13-28.43)
451	Sale of motor vehicles	1.948	2	1.03 (0.12-3.71)
642	Trust and collective investment businesses	2.051	2	0.98 (0.12-3.52)
739	Other professional, scientific and technical services	2.036	2	0.98 (0.12-3.55)
133	Manufacture of knitted and crocheted fabrics	2.287	2	0.87 (0.11-3.16)
466	Wholesale of construction materials, hardware and heating and air conditioning equipment	5.867	3	0.51 (0.11-1.49)
172	Manufacture of corrugated paper, paper boxes and paper containers	2.329	2	0.86 (0.10-3.10)
231	Manufacture of glass and glass products	2.433	2	0.82 (0.10-2.97)
141	Manufacture of sewn wearing apparel, except fur apparel	6.79	3	0.44 (0.09-1.29)
333	Manufacture of sports and athletic goods	0.283	1	3.53 (0.09-19.69)
152	Manufacture of footwear and parts of footwear	2.961	2	0.68 (0.08-2.44)
162	Manufacture of wood products	3.132	2	0.64 (0.08-2.31)
715	Activities of head offices, management consultancy activities	2.898	2	0.69 (0.08-2.49)
763	Renting of industrial machinery and equipment	3.008	2	0.66 (0.08-2.40)
052	Extraction of crude petroleum and natural gas	0.369	1	2.71 (0.07-15.10)
182	Reproduction of recorded media	0.452	1	2.21 (0.06-12.33)
733	Photographic activities	0.42	1	2.38 (0.06-13.27)
854	Special schools, foreign schools, alternative schools	0.456	1	2.19 (0.06-12.22)
111	Manufacture of other fermented alcoholic beverages	0.516	1	1.94 (0.05-10.80)
653	Pension fund and mutual aid organizations	0.493	1	2.03 (0.05-11.30)
732	Specialized design activities	0.536	1	1.87 (0.05-10.39)
753	Security, guard and detective services	4.603	2	0.43 (0.05-1.57)
282	Manufacture of batteries and accumulators	0.568	1	1.76 (0.04-9.81)
502	Inland water transport	0.686	1	1.46 (0.04-8.12)
843	Foreign affairs and defence activities	0.587	1	1.70 (0.04-9.49)
071	Quarrying of stone, sand and clay	0.953	1	1.05 (0.03-5.85)
212	Manufacture of medicaments	0.964	1	1.04 (0.03-5.78)
662	Activities auxiliary to insurance and pension funding	0.868	1	1.15 (0.03-6.42)
012	Animal production	1.645	1	0.61 (0.02-3.39)
104	Manufacture of vegetable and animal oils and fats	1.316	1	0.76 (0.02-4.23)
108	Manufacture of prepared animal feeds and feed additives	1.369	1	0.73 (0.02-4.07)
313	Manufacture of aircraft, spacecraft and its parts	1.124	1	0.89 (0.02-4.96)
761	Renting of transport equipment	1.371	1	0.73 (0.02-4.06)
842	Administration of industrial and social policy of community	1.299	1	0.77 (0.02-4.29)
901	Creative and arts related services	1.112	1	0.90 (0.02-5.01)
101	Slaughtering of livestock, processing and preserving of meat and meat products	3.388	1	0.30 (0.01-1.64)
102	Processing and preserving of fish, crustaceans, molluscs and seaweeds	1.706	1	0.59 (0.01-3.27)
106	Manufacture of grain mill products, starches and starch products	1.708	1	0.59 (0.01-3.26)
134	Dyeing and finishing of textiles and wearing apparel	3.405	1	0.29 (0.01-1.64)
161	Sawmilling and planing of wood	3.588	1	0.28 (0.01-1.55)
263	Manufacture of computers and peripheral equipment	2.002	1	0.50 (0.01-2.78)
271	Manufacture of medical and dental instruments and supplies	1.853	1	0.54 (0.01-3.01)
284	Manufacture of electric tubes and bulbs and lighting equipment	2.841	1	0.35 (0.01-1.96)
285	Manufacture of domestic appliances	1.702	1	0.59 (0.01-3.27)
319	Manufacture of other transport equipment	2.825	1	0.35 (0.01-1.97)
422	Construction of installing building equipment	4.163	1	0.24 (0.01-1.34)
462	Wholesale of agricultural raw materials and live animals and plants	2.561	1	0.39 (0.01-2.18)
468	Non-specialized wholesale trade	2.427	1	0.41 (0.01-2.30)
476	Retail sale of cultural, amusement and recreation goods	2.632	1	0.38 (0.01-2.12)
479	Retail sale not in stores	2.995	1	0.33 (0.01-1.86)
729	Other scientific and technical services	2.088	1	0.48 (0.01-2.67)
752	Activities of travel agencies and tour operators and tourist assistance activities	3.728	1	0.27 (0.01-1.49)
941	Business, employers and professional membership organizations	1.955	1	0.51 (0.01-2.85)
