# Supplementary material for: Risks of Leukemia in Various Industrial Groups in Korea: A Retrospective National Cohort Study
Source: Int J Environ Res Public Health. 2023 Jan 9;20(2):1187. doi: 10.3390/ijerph20021187 (PMC9859428; doi:10.3390/ijerph20021187)
Supplement: Supplementary file 1 [file ijerph-20-01187-s001.zip › Supplementary Table S2.xlsx]

## Sheet: Sheet1
KSIC code (No.)	Classification of industry	Expected	Observed	SIR (95% CI)
29	Manufacture of other machinery and equipment	39.276	57	1.45 (1.10-1.88)
38	Waste collection, treatment and disposal activities; materials recovery	4.653	10	2.15 (1.03-3.95)
68	Real estate activities	105.725	124	1.17 (0.98-1.40)
33	Other manufacturing	229.116	249	1.09 (0.96-1.23)
41	General construction	96.464	112	1.16 (0.96-1.40)
31	Manufacture of other transport equipment	30.183	40	1.33 (0.95-1.80)
30	Manufacture of motor vehicles, trailers and semitrailers	69.956	82	1.17 (0.93-1.45)
45	Sale of motor vehicles and parts	9.092	15	1.65 (0.92-2.72)
52	Warehousing and support activities for transportation	113.557	120	1.06 (0.88-1.26)
47	Retail trade, except motor vehicles and motorcycles	111.819	112	1.00 (0.82-1.21)
87	Social work activities	41.175	46	1.12 (0.82-1.49)
46	Wholesale trade on own account or on a fee or contract basis	105.04	104	0.99 (0.81-1.20)
96	Other personal services activities	33.204	38	1.14 (0.81-1.57)
86	Human health activities	79	80	1.01 (0.80-1.26)
32	Manufacture of furniture	5.242	9	1.72 (0.79-3.26)
18	Printing and reproduction of recorded media	21.015	25	1.19 (0.77-1.76)
64	Financial service activities, except insurance and pension funding	81.246	79	0.97 (0.77-1.21)
35	Electricity, gas, steam and air conditioning supply	22.551	26	1.15 (0.75-1.69)
61	Postal activities and telecommunications	18.495	22	1.19 (0.75-1.80)
17	Manufacture of pulp, paper and paper products	8.581	12	1.40 (0.72-2.44)
49	Land transport and transport via pipelines	29.099	31	1.07 (0.72-1.51)
25	Manufacture of fabricated metal products, except machinery and furniture	27.686	29	1.05 (0.70-1.50)
94	Membership organizations	48.296	46	0.95 (0.70-1.27)
13	Manufacture of textiles, except apparel	26.958	28	1.04 (0.69-1.50)
42	Specialized construction activities	51.1	48	0.94 (0.69-1.25)
72	Architectural, engineering and other scientific technical services	27.116	28	1.03 (0.69-1.49)
20	Manufacture of chemicals and chemical products; except pharmaceuticals and medicinal chemicals	36.059	35	0.97 (0.68-1.35)
10	Manufacture of food products	30.247	30	0.99 (0.67-1.42)
84	Public administration and defence; compulsory social security	14.842	17	1.15 (0.67-1.83)
63	Information service activities	19.957	21	1.05 (0.65-1.61)
71	Professional services	34.791	31	0.89 (0.61-1.26)
65	Insurance and pension funding	10.302	12	1.16 (0.60-2.03)
75	Business support services	71.632	57	0.80 (0.60-1.03)
85	Education	65.081	52	0.80 (0.60-1.05)
24	Manufacture of basic metals	29.321	26	0.89 (0.58-1.30)
26	Manufacture of electronic components, computer; visual, sounding and communication equipment	53.537	43	0.80 (0.58-1.08)
23	Manufacture of other non-metallic mineral products	12.141	13	1.07 (0.57-1.83)
28	Manufacture of electrical equipment	18.741	18	0.96 (0.57-1.52)
62	Computer programming, consultancy and related activities	14.905	15	1.01 (0.56-1.66)
50	Water transport	7.648	9	1.18 (0.54-2.23)
74	Business facilities management and landscape services	21.388	17	0.79 (0.46-1.27)
91	Sports activities and amusement activities	23.45	18	0.77 (0.45-1.21)
51	Air transport	1.457	3	2.06 (0.42-6.02)
60	Broadcasting activities	1.501	3	2.00 (0.41-5.84)
11	Manufacture of beverages	1.591	3	1.89 (0.39-5.51)
56	Food and beverage service activities	31.298	20	0.64 (0.39-0.99)
66	Activities auxiliary to financial service and insurance activities	4.132	5	1.21 (0.39-2.82)
98	Undiferentiated goods-and services-producing activities of private households for own use	10.756	9	0.84 (0.38-1.59)
95	Maintenance and repair services of personal and household goods	13.488	10	0.74 (0.36-1.36)
15	Manufacture of leather, luggage and footwear	4.784	5	1.05 (0.34-2.44)
73	Other professional, scientific and technical services	3.298	4	1.21 (0.33-3.11)
59	Motion picture, video and television programme production, sound recording and music publishing activities	2.027	3	1.48 (0.31-4.33)
55	Accommodation	11.562	8	0.69 (0.30-1.36)
05	Mining of coal, crude petroleum and natural gas	3.926	4	1.02 (0.28-2.61)
99	Activities of extraterritorial organizations and bodies	5.116	4	0.78 (0.21-2.00)
01	Agriculture	3.685	3	0.81 (0.17-2.38)
36	Water supply	1.526	2	1.31 (0.16-4.73)
70	Research and development	1.546	2	1.29 (0.16-4.67)
22	Manufacture of rubber and plastics products	10.484	5	0.48 (0.15-1.11)
76	Rental and leasing activities; except real estate	4.683	3	0.64 (0.13-1.87)
16	Manufacture of wood and of products of wood and cork; except furniture	6.792	3	0.44 (0.09-1.29)
03	Fishing and aquaculture	2.85	2	0.70 (0.08-2.53)
14	Manufacture of wearing apparel, clothing accessories and fur articles	7.787	3	0.39 (0.08-1.13)
07	Mining of non-metallic minerals, except fuel	1.058	1	0.95 (0.02-5.27)
21	Manufacture of pharmaceuticals, medicinal chemical and botanical products	2.673	1	0.37 (0.01-2.08)
27	Manufacture of medical, precision and optical instruments, watches and clocks	4.876	1	0.21 (0.01-1.14)
90	Creative, arts and recreation related services	2.059	1	0.49 (0.01-2.71)
