# Supplementary material for: Risks of Leukemia in Various Industrial Groups in Korea: A Retrospective National Cohort Study
Source: Int J Environ Res Public Health. 2023 Jan 9;20(2):1187. doi: 10.3390/ijerph20021187 (PMC9859428; doi:10.3390/ijerph20021187)
Supplement: Supplementary file 1 [file ijerph-20-01187-s001.zip › Supplementary Table S3.xlsx]

## Sheet: Sheet1
Industries with significantly high SIRs	Suspected occupational risks	Reference
■ Manufacture of motor vehicles and engines for motor vehicles ■ Sale of motor vehicle parts and accessories	■ Benzene ■ Automobile engine oil additives	[16, 17] [18]
■ Personal care services	■ Hairdressers ■ Hair dye and building environment ■ Hair dye	[19] [20] [21]
■ Manufacture of other non-metallic mineral products ■ Manufacture of leather, luggage and similar products	■ Mutagenic chemicals	[22]
